# Supplementary material for: Seed Priming with Devosia sp. Cell-Free Supernatant (CFS) and Citrus Bioflavonoids Enhance Canola and Soybean Seed Germination
Source: Molecules. 2022 May 25;27(11):3410. doi: 10.3390/molecules27113410 (PMC9182190; doi:10.3390/molecules27113410)
Supplement: Supplementary file 1 [file molecules-27-03410-s001.zip]

Archive with 1 entries (1 files):
- molecules-1692252-supplementary.pdf
